# Supplementary material for: Factors associated with venous collaterals in patients with cerebral venous thrombosis
Source: PLoS One. 2024 Apr 16;19(4):e0302162. doi: 10.1371/journal.pone.0302162 (PMC11020378; doi:10.1371/journal.pone.0302162)
Supplement: S1 File — (XLSX) [file pone.0302162.s001.xlsx]

## Sheet: Sheet1
No	HN	Age	Gender	Smoke	DM	HT	DLP	Stroke	CAD	FocalDef	PattFocalDef	GCS	rec_GCS	IICP	CaverSyn	Headache	Seizure	mRsAdmit	CT	MRI	MRV	Angiogram	NoOfCVT	SfCortV	SSagV	TSinus	DeepCereV	CavSinus	SigmSinus	StrSinus	JugV	HGE	Infect	Cancer	Preg	CoagDis	Hormone	Other	Idiopathic	RxAnticoag	typeAnticoag	TimeAnticoag	TimeSx	Sx	mRsAtDC	Outcome	deltamRs	mRs1yr	Gr1ymRs
1	2759	80	1	2	1	1	1	2	2	2	0	7	1	2	2	2	1	5	1	1	1	2	2	2	1	1	2	2	2	2	2	2	2	2	2	2	2	2	1	2	#NULL!	0	0	2	1	1	11	#NULL!	#NULL!
2	11436	70	2	2	2	2	1	2	2	2	0	15	3	2	1	2	2	4	1	2	2	2	1	2	2	2	2	1	2	2	2	2	2	1	2	2	2	2	2	1	1	1	0	2	6	2	5	6	2
3	36573	60	2	2	2	1	2	2	2	2	0	15	3	2	2	1	2	2	1	2	2	2	3	2	1	1	2	2	1	1	2	1	2	2	2	2	2	1	2	1	1	2	0	2	0	1	9	0	1
4	70573	52	1	1	2	1	1	2	1	2	0	15	3	1	2	2	2	1	1	1	1	2	1	2	1	2	2	2	2	2	2	1	2	2	2	2	2	2	1	2	2	0	0	2	1	1	7	0	1
5	196507	71	2	2	2	1	1	2	2	2	0	13	2	2	2	2	2	4	1	1	1	2	2	2	2	1	2	2	1	2	2	2	2	2	2	2	2	1	2	2	#NULL!	0	0	2	4	2	7	#NULL!	#NULL!
7	395745	45	2	2	2	2	2	2	2	2	0	15	3	2	2	2	1	5	1	1	1	2	3	1	1	1	2	2	2	2	2	1	2	1	2	2	2	2	2	1	1	22	0	2	1	1	11	0	1
9	556015	42	1	2	2	2	2	2	2	1	1	13	2	2	2	2	1	5	1	1	2	2	2	2	1	1	2	2	2	2	2	1	2	2	2	2	2	2	1	1	1	20	1	1	5	2	7	4	2
11	638027	22	2	2	2	2	1	2	2	1	1	3	1	2	2	2	1	5	1	1	1	2	2	2	1	1	2	2	2	2	2	1	2	2	2	2	2	1	2	1	2	2	0	2	5	2	7	4	2
12	750323	16	1	2	2	2	2	2	2	2	0	15	3	2	2	1	2	1	1	2	2	2	3	2	2	1	1	2	1	1	2	1	2	1	2	2	2	2	2	2	#NULL!	0	0	2	0	1	8	#NULL!	#NULL!
13	899141	22	2	2	2	2	2	2	2	2	0	15	3	1	2	2	2	2	1	1	1	2	1	2	1	2	2	2	2	2	2	2	1	2	2	2	2	1	2	1	2	1	0	2	0	1	9	0	1
14	928691	25	1	2	2	2	2	2	2	2	0	14	3	2	2	2	1	5	1	1	1	2	2	2	1	1	2	2	2	2	2	2	1	2	2	2	2	2	2	1	1	10	0	2	5	2	7	1	1
15	952799	15	2	2	2	2	2	2	2	2	0	15	3	2	2	2	1	1	2	1	1	2	3	2	1	1	2	2	1	2	1	2	2	2	2	2	2	1	2	1	1	2	0	2	0	1	8	0	1
17	1025770	47	1	2	2	2	2	2	2	2	0	15	3	2	2	2	2	0	1	2	2	2	2	2	2	1	2	2	1	2	2	2	1	2	2	2	2	2	2	2	#NULL!	0	0	2	0	1	7	#NULL!	#NULL!
18	1073245	64	1	1	2	2	2	2	2	1	1	15	3	2	1	2	2	5	1	2	2	2	1	2	2	2	2	1	2	2	2	2	1	2	2	2	2	2	2	2	#NULL!	0	0	2	5	2	7	#NULL!	#NULL!
19	1074397	45	2	2	2	2	2	2	2	2	0	15	3	2	1	2	2	1	1	1	1	1	2	2	1	1	2	2	2	2	2	2	2	2	2	2	2	1	2	2	#NULL!	0	0	2	1	1	7	#NULL!	#NULL!
20	1078183	49	2	2	2	2	2	2	2	1	1	5	1	2	2	2	1	5	1	2	2	2	1	2	1	2	2	2	2	2	2	1	2	2	2	2	2	2	1	2	#NULL!	0	2	1	6	2	6	#NULL!	#NULL!
23	1092785	44	2	2	2	2	2	2	2	1	1	15	3	2	2	2	1	5	1	1	1	2	2	1	1	2	2	2	2	2	2	1	2	1	2	2	2	2	2	1	1	2	0	2	3	2	9	3	2
24	1104646	40	2	2	2	2	2	2	2	1	1	13	2	2	2	2	2	5	1	1	1	2	2	2	1	2	2	2	2	1	2	1	2	1	2	2	2	2	2	1	2	7	0	2	5	2	7	5	2
25	1117014	48	1	2	2	2	2	2	2	2	0	15	3	2	1	2	2	1	2	1	2	1	1	2	2	2	2	1	2	2	2	2	2	2	2	2	2	1	2	2	#NULL!	0	0	2	1	1	7	#NULL!	#NULL!
26	1129617	61	1	2	2	2	2	2	2	2	0	15	3	2	1	2	2	1	2	1	2	2	1	2	2	2	2	1	2	2	2	2	1	2	2	2	2	2	2	2	#NULL!	0	0	2	1	1	7	#NULL!	#NULL!
27	1158850	53	2	2	2	2	2	2	2	2	0	15	3	1	2	2	2	1	1	1	1	2	3	2	2	1	1	2	1	1	1	1	2	2	2	2	2	2	1	1	1	1	1	1	4	2	4	2	1
29	1189901	53	1	1	2	2	2	2	2	2	0	15	3	2	2	2	1	1	1	1	1	2	1	2	1	2	2	2	2	2	2	2	2	1	2	2	2	2	2	2	#NULL!	0	0	2	5	2	3	#NULL!	#NULL!
30	1192424	40	1	1	2	2	2	2	2	1	1	15	3	2	2	2	1	5	1	1	2	2	1	1	2	2	2	2	2	2	2	1	2	2	2	2	2	1	2	1	2	1	1	1	4	2	1	2	1
31	1205344	56	1	1	2	2	2	2	2	1	1	14	3	2	2	2	2	5	2	1	2	2	1	2	1	2	2	2	2	2	2	1	2	2	2	1	2	1	2	1	1	4	0	2	6	2	6	6	2
32	1209473	43	1	2	2	2	2	2	2	2	0	15	3	2	1	2	2	1	1	1	2	2	1	2	2	2	2	1	2	2	2	2	1	2	2	2	2	2	2	2	#NULL!	0	0	2	1	1	7	#NULL!	#NULL!
34	1213752	39	1	2	2	2	2	2	2	1	1	15	3	2	2	2	1	5	1	1	1	2	1	2	1	2	2	2	2	2	2	1	2	2	2	1	2	2	2	1	1	32	0	2	1	1	11	1	1
35	1218160	23	2	2	2	2	2	2	2	2	0	15	3	2	1	2	2	1	1	2	2	1	1	2	2	2	2	1	2	2	2	2	2	2	2	2	2	1	2	2	#NULL!	0	0	2	1	1	7	#NULL!	#NULL!
36	1219897	46	2	2	2	2	2	2	2	1	1	15	3	2	2	2	1	4	2	1	1	2	1	2	1	2	2	2	2	2	2	1	2	2	2	2	2	1	2	1	2	1	0	2	3	2	8	1	1
37	1238726	35	2	2	2	2	2	2	2	1	1	7	1	2	2	2	1	5	1	2	2	2	1	2	1	2	2	2	2	2	2	1	2	2	2	2	1	2	2	1	1	1	0	2	6	2	6	6	2
39	1244481	41	2	2	2	2	2	2	2	2	0	15	3	2	1	2	2	2	1	2	2	1	2	2	2	1	2	1	2	2	2	2	2	2	2	1	2	1	2	1	2	1	0	2	0	1	9	0	1
40	1247225	44	2	2	2	2	2	2	2	1	1	15	3	2	2	2	1	4	1	1	1	2	3	1	1	2	2	2	1	2	2	1	2	2	2	2	2	2	1	1	1	4	0	2	3	2	8	2	1
41	1261840	39	2	2	2	2	2	2	2	1	1	15	3	2	2	2	1	1	1	1	2	2	1	2	1	2	2	2	2	2	2	2	2	2	2	2	2	2	1	1	2	1	0	2	1	1	7	0	1
42	1264051	73	1	1	1	1	1	2	2	2	0	14	3	2	1	2	2	2	2	1	1	2	1	2	2	2	2	1	2	2	2	2	1	2	2	2	2	2	2	2	#NULL!	0	0	2	2	1	7	#NULL!	#NULL!
43	1273471	69	1	1	2	2	2	2	2	2	0	15	3	2	1	2	2	1	1	1	1	2	1	2	2	2	2	1	2	2	2	2	1	2	2	2	2	2	2	2	#NULL!	0	0	2	6	2	2	#NULL!	#NULL!
44	1288249	28	2	2	2	2	2	2	2	1	1	15	3	2	2	2	1	5	1	2	2	1	3	2	1	1	2	2	1	2	2	1	2	2	1	2	1	2	2	1	1	4	0	2	4	2	8	3	2
45	1292082	57	2	2	2	2	2	2	2	1	1	15	3	2	2	2	1	5	2	1	1	1	2	2	2	1	2	2	1	2	2	1	2	2	2	2	2	1	2	1	2	2	0	2	5	2	7	2	1
46	1292376	31	2	2	2	2	2	2	2	2	0	15	3	1	2	2	2	2	1	1	1	2	3	2	1	1	2	2	2	1	2	2	2	2	2	2	1	2	2	1	1	1	0	2	1	1	8	0	1
47	1298347	18	2	2	2	2	2	2	2	2	0	15	3	1	2	2	2	2	1	1	1	2	2	2	1	1	2	2	2	2	2	2	2	2	2	2	2	2	1	1	1	1	0	2	1	1	8	0	1
48	1314855	40	2	2	2	2	2	2	2	2	0	15	3	2	2	1	2	1	1	1	1	2	1	2	2	1	2	2	2	2	2	2	2	2	2	1	2	2	2	1	2	1	0	2	1	1	7	0	1
49	1329170	24	2	2	2	2	2	2	2	2	0	15	3	1	2	2	2	2	1	1	1	2	2	2	1	1	2	2	2	2	2	2	2	2	2	2	2	1	2	1	2	1	0	2	1	1	8	0	1
50	1339937	15	1	2	2	2	2	2	2	1	1	15	3	2	2	2	2	5	1	1	1	2	3	2	1	1	1	2	1	1	2	2	2	1	2	2	2	1	2	1	1	1	0	2	3	2	9	1	1
51	1380526	39	1	1	2	2	2	2	2	2	0	15	3	2	2	2	1	5	1	2	2	1	3	2	1	1	2	2	1	2	2	1	2	2	2	2	2	2	1	2	#NULL!	0	0	2	1	1	11	#NULL!	#NULL!
52	1400676	72	1	2	1	2	1	2	2	2	0	15	3	2	1	2	2	2	1	1	2	2	1	2	2	2	2	1	2	2	2	2	1	2	2	2	2	2	2	1	2	1	0	2	1	1	8	0	1
53	1406823	20	2	2	2	2	2	2	2	1	1	15	3	2	2	2	2	5	2	1	2	2	3	1	1	1	2	2	1	2	2	2	2	2	1	1	2	2	2	1	2	3	0	2	3	2	9	1	1
54	1421524	23	2	2	2	2	2	2	2	2	0	15	3	2	2	1	2	1	2	1	2	1	3	1	1	2	2	2	1	2	2	1	2	2	2	2	2	1	2	2	#NULL!	0	0	2	0	1	8	#NULL!	#NULL!
55	1424947	33	2	2	2	2	2	2	2	1	1	15	3	2	2	2	1	5	1	1	2	2	3	2	1	1	1	2	2	2	2	1	2	2	2	2	1	2	2	1	1	9	0	2	5	2	7	1	1
56	1450387	50	1	1	1	1	1	2	2	2	0	15	3	2	1	2	2	3	1	1	2	2	1	2	2	2	2	1	2	2	2	2	1	2	2	2	2	2	2	2	#NULL!	0	0	2	3	2	7	#NULL!	#NULL!
57	1480739	23	2	2	2	2	2	2	2	2	0	15	3	1	2	2	2	3	2	1	1	2	3	1	1	1	2	2	1	2	1	2	2	2	2	2	1	1	2	1	1	1	0	2	3	2	7	0	1
58	1493127	58	1	2	2	2	2	2	2	2	0	15	3	2	1	2	2	4	2	1	2	2	1	2	2	2	2	1	2	2	2	2	1	2	2	2	2	2	2	2	#NULL!	0	0	2	4	2	7	#NULL!	#NULL!
59	1500336	40	1	2	2	2	2	2	2	2	0	15	3	1	2	2	2	2	2	1	1	2	3	2	1	1	2	1	2	2	2	2	2	2	2	2	2	2	1	1	2	1	0	2	1	1	8	0	1
60	1505395	72	1	2	2	2	2	2	2	2	0	15	3	2	1	2	2	3	1	2	2	2	1	2	2	2	2	1	2	2	2	2	1	2	2	2	2	2	2	2	#NULL!	0	0	2	3	2	7	#NULL!	#NULL!
61	1522746	37	2	2	2	2	2	2	2	2	0	15	3	2	2	1	2	2	2	1	1	2	1	2	2	1	2	2	2	2	2	2	1	2	2	2	2	1	2	1	2	10	0	2	1	1	8	6	2
62	1524113	70	2	2	2	1	2	2	2	2	0	15	3	2	1	2	2	4	1	1	2	2	1	2	2	2	2	1	2	2	2	2	1	2	2	1	2	2	2	1	1	1	0	2	3	2	8	0	1
64	1526896	20	1	2	2	2	2	2	2	1	1	10	2	2	2	2	1	5	1	1	1	1	1	2	1	2	2	2	2	2	2	1	2	2	2	1	2	2	2	1	1	2	0	2	3	2	9	1	1
65	1541194	16	1	2	2	2	2	2	2	2	0	15	3	2	1	2	2	3	1	1	1	2	2	2	2	2	2	1	2	2	1	2	1	2	2	2	2	2	2	2	#NULL!	0	0	2	1	1	9	#NULL!	#NULL!
66	1541313	41	1	1	1	2	2	2	2	2	0	15	3	2	1	2	2	3	1	1	2	2	2	2	2	2	2	1	2	2	1	2	1	2	2	2	2	2	2	2	#NULL!	0	0	2	3	2	7	#NULL!	#NULL!
67	1541728	24	1	2	2	2	2	2	2	2	0	15	3	2	2	1	2	1	1	1	2	1	2	2	1	2	2	2	1	2	2	2	2	2	2	2	2	1	2	2	#NULL!	0	0	2	1	1	7	#NULL!	#NULL!
68	1546711	39	2	2	2	2	2	2	2	2	0	15	3	2	2	1	2	1	1	1	2	2	3	2	2	1	2	2	1	2	1	1	2	2	2	2	2	1	2	1	1	1	0	2	1	1	7	1	1
69	1548068	15	2	2	2	2	2	2	2	1	1	13	2	2	2	2	1	4	1	2	2	2	1	1	2	2	2	2	2	2	2	1	2	2	2	1	2	1	2	1	2	1	0	2	6	2	5	6	2
70	1549809	32	2	2	2	2	2	2	2	2	0	15	3	1	2	2	2	2	2	1	1	1	1	2	2	1	2	2	2	2	2	2	2	2	2	2	2	1	2	2	#NULL!	0	0	2	1	1	8	#NULL!	#NULL!
72	1582556	41	2	2	2	2	2	2	2	2	0	15	3	2	2	1	2	1	1	1	1	2	2	2	2	1	2	2	1	2	2	1	2	2	2	2	2	1	2	1	2	13	0	2	1	1	7	0	1
73	1589933	16	1	2	1	2	2	2	2	2	0	15	3	2	1	2	2	2	1	1	2	2	1	2	2	2	2	1	2	2	2	2	1	2	2	2	2	2	2	1	2	1	0	2	1	1	8	1	1
74	1592370	61	1	2	1	1	2	2	2	2	0	15	3	2	1	2	2	3	1	1	2	2	1	2	2	2	2	1	2	2	2	2	1	2	2	2	2	1	2	2	#NULL!	0	0	2	6	2	4	#NULL!	#NULL!
75	1593973	42	2	2	2	1	2	2	2	1	1	15	3	2	2	2	2	5	1	1	1	2	3	2	2	1	2	2	1	1	2	1	2	2	2	2	2	2	1	2	#NULL!	0	0	2	6	2	6	#NULL!	#NULL!
76	1597267	26	2	2	2	2	2	2	2	2	0	15	3	2	1	2	2	2	1	1	2	2	1	2	2	2	2	1	2	2	2	2	1	2	2	2	2	2	2	2	#NULL!	0	0	2	1	1	8	#NULL!	#NULL!
77	1609627	58	1	2	2	2	2	2	2	2	0	15	3	2	2	1	2	1	2	1	2	2	1	2	1	2	2	2	2	2	2	2	2	2	2	2	2	2	1	1	1	1	0	2	1	1	7	0	1
78	1610850	46	1	2	2	2	2	2	2	2	0	15	3	2	2	2	1	1	1	1	2	2	1	2	1	2	2	2	2	2	2	1	2	2	2	2	2	2	1	1	1	1	0	2	1	1	7	0	1
79	1643093	47	2	2	2	2	2	2	2	2	0	15	3	2	1	2	2	2	2	1	2	2	1	2	2	2	2	1	2	2	2	2	1	2	2	2	2	2	2	2	#NULL!	0	0	2	1	1	8	#NULL!	#NULL!
80	1644083	31	2	2	2	2	2	2	2	1	1	11	2	2	2	2	1	5	1	1	1	2	1	2	1	2	2	2	2	2	2	2	2	2	2	2	2	2	1	2	#NULL!	0	0	2	4	2	8	#NULL!	#NULL!
81	1661787	47	1	1	2	2	2	2	2	2	0	15	3	2	2	2	1	3	1	2	2	2	3	2	1	1	2	2	2	1	2	1	2	2	2	2	2	2	1	1	1	1	0	2	1	1	9	1	1
82	1663116	55	2	2	2	2	2	2	2	2	0	15	3	2	1	2	2	3	1	2	2	2	1	2	2	2	2	1	2	2	2	2	1	2	2	2	2	2	2	2	#NULL!	0	0	2	1	1	9	#NULL!	#NULL!
83	1664083	39	2	2	2	2	2	2	2	2	0	15	3	2	1	2	2	3	1	2	2	1	1	2	2	2	2	1	2	2	2	2	2	2	2	2	2	1	2	2	#NULL!	0	0	2	3	2	7	#NULL!	#NULL!
84	1676314	47	1	2	2	2	2	2	2	2	0	15	3	2	1	2	2	3	1	2	2	2	1	2	2	2	2	1	2	2	2	2	1	2	2	2	2	2	2	2	#NULL!	0	0	2	3	2	7	#NULL!	#NULL!
85	1705237	16	1	2	2	2	2	2	2	2	0	15	3	2	2	2	1	3	1	2	2	2	2	1	2	2	2	2	2	2	1	2	2	1	2	2	2	2	2	1	1	1	0	2	1	1	9	6	2
86	1716120	60	2	2	2	2	2	2	2	1	1	14	3	2	1	2	2	5	1	1	2	2	1	2	2	2	2	1	2	2	2	2	1	2	2	2	2	2	2	2	#NULL!	0	0	2	4	2	8	#NULL!	#NULL!
88	1755578	19	1	2	2	2	2	2	2	2	0	15	3	2	1	2	2	3	1	2	2	2	1	2	2	2	2	1	2	2	2	2	1	2	2	2	2	2	2	2	#NULL!	0	0	2	1	1	9	#NULL!	#NULL!
89	1769195	25	2	2	2	2	2	2	2	1	1	15	3	2	2	2	2	5	1	1	2	2	3	1	1	1	2	2	2	2	2	2	2	2	2	2	2	2	1	1	2	1	0	2	5	2	7	3	2
90	1770972	75	1	2	1	1	1	2	2	2	0	15	3	2	2	1	2	1	2	1	1	2	2	2	1	1	2	2	2	2	2	2	2	1	2	2	2	2	2	2	#NULL!	0	0	2	1	1	7	#NULL!	#NULL!
91	1774718	47	1	2	1	2	2	2	2	2	0	15	3	2	1	2	2	2	1	1	2	2	1	2	2	2	2	1	2	2	2	2	1	2	2	2	2	2	2	1	2	2	0	2	1	1	8	1	1
92	1776797	44	2	2	1	2	2	2	2	1	1	9	2	2	2	2	2	5	1	2	2	1	2	2	2	2	1	2	2	1	2	2	2	2	2	2	2	2	1	1	1	1	0	2	5	2	7	3	2
93	1776984	37	1	2	2	2	2	2	2	1	1	15	3	2	2	2	2	5	1	1	1	1	2	2	1	1	2	2	2	2	2	2	1	2	2	2	2	2	2	1	2	1	0	2	4	2	8	1	1
94	1812038	25	2	2	2	2	2	2	2	1	1	15	3	2	2	2	2	5	1	1	2	2	1	2	1	2	2	2	2	2	2	2	2	2	2	2	1	2	2	1	2	1	0	2	5	2	7	2	1
96	1202868	31	2	2	2	2	2	2	2	1	1	15	3	2	2	2	1	3	1	1	2	2	2	1	2	2	2	2	2	2	2	1	2	2	1	2	2	2	2	1	1	1	0	2	3	2	7	1	1
97	1746288	31	2	2	2	2	2	2	2	1	1	15	3	2	2	2	1	5	1	1	1	2	2	2	1	1	2	2	2	2	2	1	2	2	1	2	2	2	2	2	#NULL!	0	1	1	6	2	6	#NULL!	#NULL!
101	1665479	54	2	2	1	1	1	2	2	1	1	14	3	2	1	2	2	3	1	2	2	2	1	2	2	2	2	1	2	2	2	2	1	2	2	2	2	2	2	2	#NULL!	0	0	2	5	2	5	#NULL!	#NULL!
102	1708783	33	2	2	2	2	2	2	2	2	0	8	2	2	2	2	1	5	1	1	2	2	3	1	1	1	2	2	2	2	2	1	2	2	2	2	2	2	1	2	#NULL!	0	0	2	6	2	6	#NULL!	#NULL!
103	833002	15	1	2	2	2	2	2	2	1	1	4	1	2	2	2	1	5	1	1	1	2	3	2	1	1	2	2	1	2	1	1	2	2	2	2	2	1	2	2	#NULL!	0	1	1	6	2	6	#NULL!	#NULL!
104	764749	20	1	2	2	2	2	2	2	1	1	11	2	2	2	2	1	5	1	1	2	2	2	2	2	1	2	1	2	2	2	2	2	2	2	2	2	2	1	2	#NULL!	0	0	2	2	1	10	#NULL!	#NULL!
105	1842065	39	2	2	2	2	2	2	2	1	1	11	2	2	2	2	2	5	1	2	2	2	3	1	1	1	2	2	1	2	2	1	2	2	2	2	1	2	2	1	1	1	1	1	5	2	7	3	2
106	1313535	74	1	2	2	1	1	2	1	2	0	13	2	2	1	2	2	5	1	1	2	2	1	2	2	2	2	1	2	2	2	2	2	1	2	2	2	2	2	2	#NULL!	0	0	2	5	2	7	#NULL!	#NULL!
108	1730299	31	2	2	2	2	2	2	2	2	0	15	3	1	2	2	2	1	2	1	1	2	2	2	2	1	2	2	1	2	2	2	2	2	2	2	2	2	1	1	2	1	0	2	0	1	7	0	1
109	1929826	16	1	2	2	2	2	2	2	1	1	7	1	2	2	2	1	5	1	1	1	2	2	1	1	2	2	2	2	2	2	1	2	2	2	2	2	2	1	1	1	1	1	1	5	2	7	3	2
110	1928442	20	2	2	2	2	2	2	2	1	1	15	3	2	2	2	2	1	1	1	2	2	3	2	1	1	1	2	1	1	1	2	2	2	2	1	2	1	2	1	2	1	0	2	1	1	7	0	1
111	1551373	19	2	2	2	2	2	2	2	2	0	15	3	2	2	2	1	3	1	1	2	2	2	2	2	1	2	2	1	2	2	2	2	2	2	2	2	1	2	1	2	1	0	2	1	1	9	1	1
112	1897282	21	2	2	2	2	2	2	2	1	1	15	3	2	2	2	1	2	1	1	2	2	1	2	2	1	2	2	2	2	2	1	2	2	2	2	1	2	2	1	2	1	0	2	0	1	9	0	1
113	1881118	61	2	2	2	2	2	2	2	1	1	15	3	2	2	2	1	3	1	1	1	2	2	1	1	2	2	2	2	2	2	2	2	1	2	2	2	2	2	1	2	1	0	2	2	1	8	1	1
114	1878579	27	1	2	2	2	2	2	2	2	0	15	3	2	2	2	1	0	1	1	1	2	3	2	1	1	2	2	1	2	2	2	2	2	2	2	2	2	1	1	2	1	0	2	0	1	7	0	1
115	637527	30	1	2	2	2	2	2	2	2	0	15	3	2	2	2	1	0	1	1	1	2	1	2	1	2	2	2	2	2	2	2	2	2	2	2	2	2	1	1	2	1	0	2	0	1	7	0	1
116	1342930	30	2	2	2	2	2	2	2	2	0	15	3	2	2	1	2	1	2	1	1	2	3	2	1	1	2	2	1	2	2	2	2	2	2	2	1	2	2	1	1	1	0	2	0	1	8	0	1
117	401445	54	1	1	1	2	2	2	2	2	0	15	3	1	2	2	2	0	1	1	1	1	1	2	1	2	2	2	2	2	2	2	2	2	2	2	2	1	2	1	1	1	0	2	0	1	7	0	1
118	1669294	39	2	2	2	2	2	2	2	1	1	15	3	2	2	2	2	4	1	2	1	2	1	2	1	2	2	2	2	2	2	1	2	2	2	2	2	2	1	1	1	1	0	2	1	1	10	1	1
119	1822223	56	1	2	2	2	2	2	2	2	0	15	3	1	2	2	2	0	1	1	1	1	2	2	2	1	2	2	1	2	2	2	2	2	2	2	2	2	1	1	1	1	0	2	0	1	7	3	2
120	1998655	28	1	2	2	2	2	2	2	2	0	15	3	2	1	2	2	3	1	1	2	2	1	2	2	2	2	1	2	2	2	2	1	2	2	2	2	2	2	2	#NULL!	0	0	2	3	2	7	#NULL!	#NULL!
121	1312673	40	2	2	2	2	2	2	2	1	1	15	3	2	2	2	2	2	1	2	1	2	3	1	1	1	2	2	2	2	2	2	2	2	2	2	1	2	2	1	1	1	0	2	2	1	7	2	1
122	2025364	35	2	2	2	2	2	2	2	1	1	15	3	2	2	2	1	4	1	2	1	2	1	2	1	2	2	2	2	2	2	1	2	2	2	2	2	2	1	1	1	1	0	2	3	2	8	0	1
123	1027266	23	2	2	2	2	2	2	2	2	0	15	3	1	2	2	2	0	1	2	2	2	1	2	2	2	2	2	1	2	2	2	2	2	2	2	2	1	2	1	1	1	0	2	0	1	7	0	1
124	1926072	20	2	2	2	2	2	2	2	2	0	15	3	1	2	2	2	0	1	2	1	2	2	2	2	1	2	2	1	2	2	2	2	2	2	2	2	1	2	1	1	1	0	2	0	1	7	0	1
126	1955529	32	1	2	2	2	2	2	2	1	1	15	3	2	2	2	1	1	1	1	1	2	2	1	1	2	2	2	2	2	2	1	2	2	2	2	2	2	1	1	1	1	0	2	1	1	7	1	1
130	747620	37	2	2	2	2	2	2	2	1	1	10	2	2	2	2	1	5	1	2	1	2	1	2	2	1	2	2	2	2	2	1	2	2	2	2	1	2	2	1	2	1	1	1	3	2	9	2	1
131	1442380	40	2	2	2	2	2	2	2	1	1	13	2	2	2	2	2	3	2	1	2	2	2	2	2	2	2	2	1	2	1	2	2	2	2	2	2	2	1	1	1	1	0	2	1	1	9	1	1
132	1609627	61	1	2	2	2	2	2	2	2	0	15	3	1	2	2	2	3	1	1	2	2	1	2	1	2	2	2	2	2	2	2	2	2	2	2	2	1	2	1	2	1	0	2	3	2	7	3	2
133	1842760	61	2	2	1	1	2	2	2	2	0	15	3	2	2	2	1	0	1	2	2	1	1	1	2	2	2	2	2	2	2	2	2	2	2	2	2	1	2	1	2	1	0	2	0	1	7	0	1
134	1906793	45	1	2	2	2	2	2	2	1	1	15	3	2	2	2	2	3	2	1	2	2	1	2	2	1	2	2	1	2	2	2	2	2	2	2	2	2	1	1	2	1	0	2	3	2	7	3	2
135	1974934	49	2	2	2	2	2	2	2	1	1	15	3	2	2	2	2	1	1	1	1	2	1	2	2	1	2	2	2	2	2	2	2	2	2	2	2	2	1	1	2	1	0	2	1	1	7	1	1
136	2024201	29	2	2	2	2	2	2	2	1	1	15	3	2	2	2	1	4	1	1	2	2	1	2	1	2	2	2	2	2	2	1	2	2	2	2	2	2	1	1	2	1	0	2	3	2	8	3	2
137	952799	19	2	2	2	2	2	2	2	2	0	15	3	1	2	2	2	1	2	1	1	2	3	2	1	1	2	2	1	2	2	2	2	2	2	2	2	1	2	1	2	1	0	2	0	1	8	0	1
138	180947	46	2	2	2	2	2	2	2	2	0	15	3	1	2	1	2	0	2	1	1	2	2	2	2	1	2	2	1	2	2	2	2	1	2	2	2	2	2	1	1	#NULL!	#NULL!	2	0	1	#NULL!	0	1
139	442524	24	1	2	2	2	2	2	2	2	0	15	3	2	2	2	1	1	2	1	2	2	1	1	2	2	2	2	2	2	2	2	2	2	2	2	2	1	2	1	1	#NULL!	#NULL!	2	0	1	#NULL!	0	1
140	516647	87	2	2	2	2	2	2	2	2	0	15	3	2	1	2	2	3	2	1	2	1	1	2	2	2	2	1	2	2	2	2	2	2	2	2	2	1	2	1	2	#NULL!	#NULL!	2	2	1	#NULL!	2	1
141	601211	52	2	2	2	2	2	2	2	2	0	10	2	2	2	2	1	5	2	1	2	1	2	2	2	1	2	2	1	2	2	2	2	2	2	2	2	1	2	1	1	#NULL!	#NULL!	2	5	2	#NULL!	5	2
142	782146	60	2	2	2	2	2	2	2	2	0	15	3	2	2	1	1	2	2	1	2	2	2	2	2	1	2	2	2	2	2	1	2	1	2	2	2	2	2	1	1	#NULL!	#NULL!	2	6	2	#NULL!	6	2
143	875540	40	2	2	2	2	2	2	2	2	0	15	3	2	2	1	2	1	1	1	1	1	3	2	2	1	2	2	1	1	1	1	2	2	2	2	2	2	1	1	2	#NULL!	#NULL!	2	1	1	#NULL!	1	1
145	1431111	55	1	2	2	2	2	2	2	2	0	15	3	1	2	2	2	0	1	1	2	2	2	2	1	1	2	2	2	2	2	2	2	1	2	2	2	2	2	1	1	#NULL!	#NULL!	2	1	1	#NULL!	1	1
146	1442380	39	2	2	2	2	2	2	2	2	0	13	2	1	2	2	2	3	1	1	2	2	2	2	2	2	2	2	1	2	1	2	2	2	2	2	2	1	2	2	#NULL!	#NULL!	#NULL!	2	3	2	#NULL!	2	1
147	1539447	19	2	2	2	2	2	2	2	1	1	15	3	2	2	2	1	1	1	1	2	2	1	2	1	2	2	2	2	2	2	1	2	2	1	2	2	2	2	1	2	#NULL!	#NULL!	2	0	1	#NULL!	0	1
148	1740088	39	1	2	2	2	2	2	2	2	0	15	3	2	2	2	1	1	1	2	2	2	2	1	1	2	2	2	2	2	2	1	2	2	2	2	2	1	2	1	2	#NULL!	#NULL!	2	0	1	#NULL!	0	1
149	1778195	31	2	2	2	2	2	2	2	2	0	15	3	2	2	2	1	1	1	1	1	2	2	1	1	2	2	2	2	2	2	1	2	2	2	2	1	2	2	1	2	#NULL!	#NULL!	2	0	1	#NULL!	0	1
150	1836549	25	2	2	2	2	2	2	2	2	0	15	3	1	2	2	2	3	1	1	1	2	2	2	1	1	2	2	2	2	2	2	2	2	2	2	2	2	1	1	1	#NULL!	#NULL!	2	2	1	#NULL!	2	1
151	1876222	42	2	2	2	2	2	2	2	2	0	15	3	2	2	2	1	1	1	1	2	2	1	2	1	2	2	2	2	2	2	1	2	2	1	2	2	2	2	1	1	#NULL!	#NULL!	2	0	1	#NULL!	0	1
152	1893165	28	2	2	2	2	2	2	2	2	0	15	3	1	2	2	2	1	1	1	1	2	3	2	2	1	2	2	1	2	1	1	2	2	2	2	1	2	2	1	1	#NULL!	#NULL!	2	0	1	#NULL!	0	1
153	1930371	58	2	2	2	2	2	2	2	2	0	15	3	2	2	1	2	1	1	1	1	2	2	2	2	1	2	2	1	2	2	2	2	2	2	2	2	1	2	1	2	#NULL!	#NULL!	2	0	1	#NULL!	0	1
154	1939727	37	2	2	2	2	2	2	2	2	0	15	3	2	2	1	2	2	1	1	2	2	2	2	2	2	2	2	1	2	1	2	1	2	2	2	2	2	2	2	#NULL!	#NULL!	#NULL!	2	1	1	#NULL!	0	1
155	1939957	65	1	2	2	2	2	2	2	1	1	15	3	2	2	2	1	3	1	2	2	2	2	1	1	2	2	2	2	2	2	2	2	2	2	2	2	2	1	1	1	#NULL!	#NULL!	2	2	1	#NULL!	2	1
156	2011783	29	2	2	2	2	2	2	2	1	1	15	3	1	2	2	2	2	2	1	1	2	1	2	1	2	2	2	2	2	2	2	2	2	2	2	2	2	1	1	1	#NULL!	#NULL!	2	2	1	#NULL!	2	1
157	2013183	35	1	2	2	2	2	2	2	2	0	15	3	2	2	2	1	1	1	1	1	2	1	2	1	2	2	2	2	2	2	1	2	2	2	2	2	2	1	1	1	#NULL!	#NULL!	2	0	1	#NULL!	0	1
158	2019388	44	1	2	2	2	2	2	2	2	0	15	3	2	2	1	2	1	2	1	1	1	2	2	1	1	2	2	2	2	2	2	2	2	2	2	2	1	2	1	2	#NULL!	#NULL!	2	0	1	#NULL!	0	1
159	2021195	21	2	2	2	2	2	2	2	1	1	15	3	2	2	2	2	1	1	1	1	2	3	1	1	2	2	2	1	2	1	2	2	2	1	2	2	2	2	1	2	#NULL!	#NULL!	2	0	1	#NULL!	0	1
160	2027667	33	1	2	2	2	2	2	2	2	0	15	3	2	1	2	2	4	2	1	1	2	2	2	1	2	2	1	2	2	2	2	1	2	2	2	2	2	2	2	#NULL!	#NULL!	#NULL!	2	1	1	#NULL!	0	1
161	2027831	67	2	2	2	2	2	2	2	2	0	14	3	2	2	2	1	4	1	1	1	2	3	2	1	1	2	2	1	2	2	1	2	2	2	1	2	2	2	1	1	#NULL!	#NULL!	2	6	2	#NULL!	6	2
162	2030504	53	2	2	2	2	2	2	2	1	1	15	3	2	2	2	1	5	1	1	1	1	1	1	2	2	2	2	2	2	2	1	2	2	2	2	2	1	2	1	1	#NULL!	#NULL!	2	3	2	#NULL!	2	1
163	2030849	36	2	2	2	2	2	2	2	1	1	10	2	2	2	2	1	5	1	2	2	2	2	1	1	2	2	2	2	2	2	1	2	2	2	2	1	2	2	1	2	#NULL!	#NULL!	2	0	1	#NULL!	0	1
164	2058638	34	1	2	2	2	2	2	2	2	0	8	1	2	2	2	1	5	1	1	2	2	1	2	1	2	2	2	2	2	2	2	1	2	2	2	2	2	2	1	2	#NULL!	#NULL!	2	0	1	#NULL!	0	1
165	2062185	59	2	2	2	2	2	2	2	2	0	15	3	2	2	2	1	1	1	1	2	2	3	1	1	2	2	2	1	2	2	1	2	2	2	2	2	1	2	1	1	#NULL!	#NULL!	2	0	1	#NULL!	0	1
166	2066024	15	2	2	2	2	2	2	2	1	1	15	3	2	2	2	1	5	1	1	2	2	2	1	1	2	2	2	2	2	2	1	2	2	2	2	2	2	1	1	2	#NULL!	#NULL!	2	1	1	#NULL!	1	1
167	2081349	51	1	2	2	2	2	2	2	2	0	8	1	1	2	2	2	5	1	1	2	2	2	2	1	1	2	2	2	2	2	1	2	1	2	2	2	2	2	1	1	#NULL!	#NULL!	2	4	2	#NULL!	4	2
168	2090194	57	1	2	2	2	2	2	2	1	1	15	3	2	2	2	2	4	1	2	2	2	2	1	1	2	2	2	2	2	2	2	2	2	2	1	2	2	2	1	1	#NULL!	#NULL!	2	1	1	#NULL!	1	1
169	2113766	49	2	2	2	2	2	2	2	2	0	15	3	1	2	2	2	1	2	1	1	2	2	2	2	1	2	2	1	2	2	2	2	2	2	2	2	2	1	1	2	#NULL!	#NULL!	2	1	1	#NULL!	1	1
170	2121022	59	1	2	2	2	2	2	2	1	1	8	1	2	2	2	1	5	1	1	2	2	2	2	2	1	2	2	1	2	2	1	2	2	2	2	2	1	2	1	1	#NULL!	#NULL!	2	5	2	#NULL!	6	2
171	2125687	42	2	2	2	2	2	2	2	2	0	15	3	2	2	2	1	1	1	1	1	1	1	2	2	1	2	2	2	2	2	2	2	2	2	2	2	1	2	1	1	#NULL!	#NULL!	2	0	1	#NULL!	0	1
172	2142394	22	2	2	2	2	2	2	2	2	0	15	3	2	2	2	1	1	1	1	2	2	3	2	1	1	2	2	1	2	1	2	2	2	2	2	1	2	2	1	1	#NULL!	#NULL!	2	0	1	#NULL!	0	1
173	2146706	45	1	2	2	2	2	2	2	1	1	13	2	2	2	2	2	5	1	1	2	2	1	2	2	2	2	2	2	2	1	2	1	2	2	2	2	2	2	2	#NULL!	#NULL!	#NULL!	2	1	1	#NULL!	1	1
174	2151103	31	2	2	2	2	2	2	2	1	1	15	3	2	2	2	1	2	1	1	1	2	2	2	2	1	2	2	1	2	2	1	2	2	2	2	1	2	1	1	1	#NULL!	#NULL!	1	1	1	#NULL!	1	1
175	940012	48	1	2	2	2	2	2	2	1	1	13	2	2	2	2	1	3	1	1	1	2	2	2	1	1	2	2	2	2	2	1	2	2	2	1	2	2	2	1	1	#NULL!	#NULL!	1	4	2	8	#NULL!	#NULL!
176	2125687	44	2	2	2	2	2	2	2	2	0	15	3	2	2	2	1	0	1	1	1	1	2	2	2	1	2	2	1	2	2	2	2	2	2	2	2	1	2	1	1	#NULL!	#NULL!	2	0	1	#NULL!	0	1
177	148844	65	1	2	2	2	2	2	2	2	0	15	3	2	2	1	2	0	2	1	1	2	2	2	2	1	2	2	1	2	2	2	2	2	2	2	2	2	1	1	2	#NULL!	#NULL!	2	0	1	0	0	1
178	2181947	41	1	2	2	2	2	2	2	2	0	15	3	2	2	1	2	0	1	1	2	2	3	2	2	1	2	2	1	2	1	2	2	2	2	2	2	1	2	2	#NULL!	#NULL!	#NULL!	2	0	1	0	0	1
179	2187734	66	1	2	2	2	2	2	2	2	0	15	3	2	2	1	2	2	1	1	2	2	2	2	2	2	1	2	1	2	2	2	2	2	2	2	2	1	2	2	#NULL!	#NULL!	#NULL!	2	0	1	#NULL!	0	1
180	2188025	53	2	2	2	2	2	2	2	1	1	6	1	2	2	2	1	5	1	1	2	2	1	2	1	2	2	2	2	2	2	2	2	1	2	2	2	2	2	1	1	#NULL!	#NULL!	2	6	2	#NULL!	6	2
181	2208047	44	2	2	2	2	2	2	2	1	1	15	3	2	2	2	2	2	1	1	1	1	1	2	1	2	2	2	2	2	2	1	2	2	2	2	1	1	2	1	1	#NULL!	#NULL!	2	1	1	#NULL!	0	1
182	4368	69	2	2	2	2	2	2	2	2	0	15	3	2	1	2	2	2	1	1	1	2	1	2	2	2	2	1	2	2	2	2	1	2	2	2	2	2	2	2	#NULL!	#NULL!	#NULL!	2	0	1	#NULL!	0	1
183	1759608	53	1	2	2	2	2	2	2	2	0	15	3	2	2	1	2	0	1	1	2	2	2	2	2	1	2	2	1	2	2	2	2	1	2	2	2	2	2	1	1	#NULL!	#NULL!	2	0	1	#NULL!	0	1
184	1829417	33	2	2	2	2	2	2	2	2	0	15	3	2	2	1	2	0	1	2	2	2	2	2	2	1	2	2	1	2	2	2	2	2	2	2	2	1	2	1	2	#NULL!	#NULL!	2	0	1	#NULL!	0	1
185	2209282	33	2	2	2	2	2	2	2	2	0	15	3	2	2	1	2	0	1	1	2	2	1	2	1	2	2	2	2	2	2	2	2	2	2	1	2	2	2	1	1	#NULL!	#NULL!	2	6	2	#NULL!	6	2
186	928987	48	2	2	2	2	2	2	2	2	0	15	3	2	2	1	2	0	1	1	2	2	3	2	2	1	2	2	1	2	1	1	2	2	2	1	2	2	2	1	1	#NULL!	#NULL!	2	0	1	#NULL!	0	1
187	2163150	61	2	2	2	2	2	2	2	2	0	15	3	2	2	1	2	1	1	1	2	2	3	2	2	1	2	2	1	2	1	1	2	1	2	2	2	2	2	1	#NULL!	#NULL!	#NULL!	1	4	2	#NULL!	1	1
189	1403628	44	1	2	2	2	2	2	2	2	0	15	3	1	2	1	2	4	1	1	2	1	3	2	1	1	2	2	1	2	2	2	2	2	2	2	2	1	2	1	#NULL!	#NULL!	#NULL!	2	4	2	#NULL!	4	2
191	2142950	52	1	1	2	2	2	2	2	1	1	15	3	2	2	2	1	5	1	2	2	2	1	2	1	2	2	2	2	2	2	1	2	2	2	2	2	2	1	1	1	#NULL!	#NULL!	2	5	2	#NULL!	#NULL!	#NULL!
192	2167402	54	2	2	2	2	2	2	2	1	1	15	3	2	1	2	2	1	1	2	2	2	1	2	2	2	2	1	2	2	2	2	1	2	2	2	2	2	2	2	#NULL!	#NULL!	#NULL!	2	1	1	#NULL!	0	1
193	2170578	23	2	2	2	2	2	2	2	1	1	15	3	1	2	1	2	5	1	1	1	2	3	2	2	1	2	2	1	1	1	2	2	2	2	2	2	2	1	1	2	356	#NULL!	2	5	2	0	1	1
194	43871	58	2	2	2	2	2	2	2	1	1	15	3	2	2	2	2	5	1	1	1	2	1	2	1	2	2	2	2	2	2	1	2	2	2	2	2	2	1	1	2	356	#NULL!	1	5	2	0	5	2
195	1240927	46	2	2	2	2	2	2	2	1	1	15	3	1	2	1	1	5	1	1	1	2	3	1	1	1	2	2	2	2	2	1	2	1	2	1	2	2	2	1	2	#NULL!	#NULL!	2	5	2	0	1	1
196	1504720	65	2	2	2	2	2	2	2	1	1	15	3	2	2	1	1	5	1	1	1	2	2	1	1	2	2	2	2	2	2	1	2	1	2	2	2	2	2	1	2	#NULL!	#NULL!	2	3	2	5	2	1
197	1996167	51	1	1	2	2	2	2	2	2	0	15	3	2	2	1	2	5	1	2	2	2	3	2	2	1	2	2	1	2	1	2	1	2	2	2	2	2	2	2	#NULL!	#NULL!	#NULL!	2	2	1	4	#NULL!	#NULL!
198	2177999	15	2	2	2	2	2	2	2	1	1	15	3	1	2	2	1	5	1	2	2	2	2	1	1	2	2	2	2	2	2	1	2	2	2	1	1	1	1	1	2	#NULL!	#NULL!	2	6	2	8	#NULL!	#NULL!
199	2178519	30	2	2	2	2	2	2	2	1	1	15	3	1	2	1	2	5	1	2	2	2	2	2	2	1	2	2	1	2	2	1	2	2	2	2	1	2	2	1	1	#NULL!	#NULL!	1	5	2	0	#NULL!	#NULL!
200	2200070	69	2	2	2	2	2	2	2	1	1	12	2	2	2	2	1	5	1	1	1	1	2	2	2	2	2	2	1	2	1	2	2	2	2	2	2	2	1	1	1	30	#NULL!	1	5	2	0	5	2
201	2210001	24	1	2	2	2	2	2	2	1	1	15	3	1	2	1	1	5	1	2	2	1	3	1	1	1	2	2	1	2	1	2	2	2	2	2	2	2	1	1	2	#NULL!	#NULL!	2	1	1	3	#NULL!	#NULL!
202	1293550	37	1	2	2	2	2	2	2	2	0	15	3	1	2	1	2	1	1	2	2	2	3	2	2	1	2	2	1	2	1	2	2	2	2	2	2	1	2	1	2	#NULL!	#NULL!	2	1	1	0	#NULL!	#NULL!
203	2219089	60	2	2	2	2	2	2	2	2	0	15	3	2	2	1	2	1	1	1	2	2	3	2	1	1	2	2	2	1	2	2	2	2	2	2	2	1	2	2	#NULL!	#NULL!	#NULL!	2	1	1	0	#NULL!	#NULL!
205	442524	24	1	2	2	2	2	2	2	2	0	15	3	2	2	2	2	0	2	1	1	2	1	1	2	2	2	2	2	2	2	2	2	2	2	2	2	2	1	2	#NULL!	#NULL!	#NULL!	2	0	1	0	0	1
206	1829417	36	2	2	#NULL!	#NULL!	#NULL!	#NULL!	#NULL!	2	0	15	3	2	2	1	2	0	1	2	2	2	2	2	2	1	2	2	1	2	2	2	2	2	2	1	1	2	2	1	2	#NULL!	#NULL!	2	2	1	0	2	1
207	2219089	53	2	2	#NULL!	#NULL!	#NULL!	#NULL!	#NULL!	2	0	15	3	2	2	1	1	0	1	1	2	2	2	2	2	1	2	2	1	2	2	2	2	1	2	2	2	2	2	1	2	#NULL!	#NULL!	2	0	1	0	4	2
209	4368	66	2	2	#NULL!	#NULL!	#NULL!	#NULL!	#NULL!	1	1	15	3	2	1	2	2	0	1	1	2	2	1	2	2	2	2	1	2	2	2	2	1	2	2	2	2	2	2	2	#NULL!	#NULL!	#NULL!	2	4	2	4	4	2
210	1293550	37	2	2	#NULL!	#NULL!	#NULL!	#NULL!	#NULL!	2	0	15	3	1	2	1	2	0	1	2	2	2	3	2	2	1	2	2	1	2	1	2	2	2	2	2	1	2	2	1	1	#NULL!	#NULL!	2	0	1	0	0	1
211	1504720	65	2	2	#NULL!	#NULL!	#NULL!	#NULL!	#NULL!	1	1	15	3	2	2	1	1	4	1	1	1	2	3	1	1	1	2	2	1	2	2	1	2	1	2	2	2	2	2	1	2	#NULL!	#NULL!	2	1	1	3	0	1
212	2209282	38	2	2	#NULL!	#NULL!	#NULL!	#NULL!	#NULL!	2	0	15	3	2	2	1	2	1	1	2	2	2	1	2	1	2	2	2	2	2	2	2	2	2	2	1	2	2	2	1	2	#NULL!	#NULL!	2	1	1	0	1	1
213	2235576	53	1	1	#NULL!	#NULL!	#NULL!	#NULL!	#NULL!	1	1	15	3	2	2	2	1	1	1	2	2	1	2	1	2	2	2	2	2	2	2	1	2	2	2	2	2	1	2	2	#NULL!	#NULL!	#NULL!	2	1	1	0	1	1
214	1352300	42	2	2	#NULL!	#NULL!	#NULL!	#NULL!	#NULL!	1	1	15	3	2	2	1	2	0	1	2	2	2	1	2	1	2	2	2	2	2	2	1	2	1	2	2	2	2	2	2	#NULL!	#NULL!	#NULL!	2	0	1	1	0	1
215	808348	73	1	2	#NULL!	#NULL!	#NULL!	#NULL!	#NULL!	1	1	15	3	2	2	2	2	0	1	1	2	2	1	2	1	2	2	2	2	2	2	2	2	1	1	2	2	2	2	2	#NULL!	#NULL!	#NULL!	2	0	1	0	0	1
216	590280	71	2	2	#NULL!	#NULL!	#NULL!	#NULL!	#NULL!	1	1	15	3	2	2	2	1	0	1	2	2	2	3	1	1	2	2	2	1	2	2	1	2	2	2	2	2	2	1	1	1	#NULL!	#NULL!	2	6	2	6	6	2
217	2243415	39	2	2	#NULL!	#NULL!	#NULL!	#NULL!	#NULL!	1	1	15	3	2	2	2	1	5	1	2	2	2	2	1	1	2	2	2	2	2	2	1	2	2	2	1	2	2	2	1	1	#NULL!	#NULL!	2	5	2	0	5	2
218	840302	68	2	0	#NULL!	#NULL!	#NULL!	#NULL!	#NULL!	2	0	15	3	1	2	2	2	0	1	1	2	2	3	2	1	1	2	2	1	2	1	2	2	1	2	1	2	2	2	1	2	#NULL!	#NULL!	2	0	1	0	4	2
219	2245053	49	2	2	#NULL!	#NULL!	#NULL!	#NULL!	#NULL!	1	1	15	3	2	2	1	2	0	1	2	2	2	1	1	2	2	2	2	2	2	2	1	2	2	2	2	1	2	1	1	1	#NULL!	#NULL!	2	4	2	4	0	1
220	1740088	39	1	1	#NULL!	#NULL!	#NULL!	#NULL!	#NULL!	1	1	15	3	1	2	1	1	0	1	2	2	2	1	2	1	2	2	2	2	2	2	2	2	2	2	2	2	1	2	1	2	#NULL!	#NULL!	2	0	1	0	0	1
221	2234837	32	2	2	#NULL!	#NULL!	#NULL!	#NULL!	#NULL!	1	1	15	3	2	2	2	1	0	1	1	2	2	2	1	1	2	2	2	2	2	2	2	2	1	2	1	2	2	2	1	1	#NULL!	#NULL!	2	0	1	0	0	1
222	2251656	16	1	2	#NULL!	#NULL!	#NULL!	#NULL!	#NULL!	2	0	15	3	2	2	2	2	3	1	2	2	2	3	2	2	1	2	2	1	2	1	1	2	2	2	2	2	1	2	1	2	#NULL!	#NULL!	2	1	1	2	0	1
223	2245945	72	2	2	#NULL!	#NULL!	#NULL!	#NULL!	#NULL!	2	0	15	3	2	2	2	2	0	1	2	2	2	2	2	2	1	2	2	1	2	2	2	2	1	2	2	2	1	2	2	#NULL!	#NULL!	#NULL!	2	0	1	0	0	1
224	659535	68	2	2	#NULL!	#NULL!	#NULL!	#NULL!	#NULL!	2	0	15	3	2	2	1	2	0	1	2	1	2	3	2	2	2	2	1	1	2	1	2	1	2	2	1	2	2	2	1	2	#NULL!	#NULL!	2	0	1	0	6	2
225	1578013	40	1	2	#NULL!	#NULL!	#NULL!	#NULL!	#NULL!	2	0	15	3	1	2	1	2	0	1	1	1	2	3	2	1	1	2	2	1	2	2	2	1	2	2	2	2	2	2	1	2	#NULL!	#NULL!	2	0	1	0	0	1
226	1389647	49	2	2	#NULL!	#NULL!	#NULL!	#NULL!	#NULL!	1	1	15	3	1	2	1	1	0	1	1	1	2	2	1	1	2	2	2	2	2	2	2	2	2	2	2	2	2	1	1	2	#NULL!	#NULL!	2	0	1	0	0	1
227	2251489	32	2	2	#NULL!	#NULL!	#NULL!	#NULL!	#NULL!	2	0	15	3	2	2	2	1	0	1	2	2	2	1	2	1	2	2	2	2	2	2	1	2	2	2	1	2	2	2	1	2	#NULL!	#NULL!	2	0	1	0	0	1
228	2260184	27	2	2	#NULL!	#NULL!	#NULL!	#NULL!	#NULL!	2	0	15	3	2	2	1	1	0	1	2	2	2	1	2	2	2	1	2	2	2	2	2	2	1	2	2	2	2	2	1	2	#NULL!	#NULL!	2	0	1	0	0	1
[truncated: 60 more columns]
